# Supplementary material for: Cochlear Function in Individuals with and without Spontaneous Otoacoustic Emissions
Source: Audiol Res. 2023 Sep 5;13(5):686–99. doi: 10.3390/audiolres13050060 (PMC10514821; doi:10.3390/audiolres13050060)
Supplement: Supplementary file 1 [file audiolres-13-00060-s001.zip]

Archive with 1 entries (1 files):
- audiolres-2485077-supplementary.pdf
